# Supplementary material for: In-depth Analysis of the HIV Reservoir Confirms Effectiveness and Safety of Dolutegravir/Lamivudine in a Phase 4 Randomized Controlled Switch Trial (RUMBA)
Source: J Infect Dis. 2024 Sep 3;231(1):e91–e100. doi: 10.1093/infdis/jiae405 (PMC11793038; doi:10.1093/infdis/jiae405)
Supplement: jiae405_Supplementary_Data [file jiae405_supplementary_data.zip]

Archive with 2 entries (2 files):
- Annex_1_SAP_Rumba_study_v1.0_20230408.pdf
- Supplementary_material_Rumba_study (2).docx
